# Supplementary material for: A Third MLPH Variant Causing Coat Color Dilution in Dogs
Source: Genes (Basel). 2020 Jun 10;11(6):639. doi: 10.3390/genes11060639 (PMC7349360; doi:10.3390/genes11060639)
Supplement: Supplementary file 1 [file genes-11-00639-s001.zip]

Archive with 1 entries (1 files):
- genes-824794-supplementary.docx
